# Supplementary material for: MYC and MET cooperatively drive hepatocellular carcinoma with distinct molecular traits and vulnerabilities
Source: Cell Death Dis. 2022 Nov 24;13(11):994. doi: 10.1038/s41419-022-05411-6 (PMC9700715; doi:10.1038/s41419-022-05411-6)
Supplement: Supplementary file 3 — Supplementary Table S1 [file 41419_2022_5411_MOESM3_ESM.xlsx]

## Sheet: Table S1. Oligos
Table S1. Oligonucleotide primers for RT-qPCR analyses .
Gene	Species	Forward primer (5'→3')	Reverse primer (5'→3')
Afp	Mouse	GCAAAGCCCTACAGACCAT	TAAACGCCCAAAGCATCACG
Gpc3	Mouse	CTGTGCTGGAACGGACAAGAAC	GTCAATGATCTGGCTAACCACCG
Ki67	Mouse	GAGGAGAAACGCCAACCAAGAG	TTTGTCCTCGGTGGCGTTATCC
Met	Mouse	GTTCTGCTTGGCAACGAGAGCT	GGAGAATGCACTGTATTGCGTCG
Myc	Mouse	TCGCTGCTGTCCTCCGAGTCC	GGTTTGCCTCTTCTCCACAGAC
Ssp1	Mouse	CTCCAATCGTCCCTACAGTCG	TTTGACCTCAGTCCATAAGCCA
Epcam	Mouse	ACCTGAGAGTGAACGGAGAGCC	TGCATGGAGAACTCGGGTGCCT
Hgma1	Mouse	AGGATGGGACTGAGAAGCGA	TGTGGTGACTTTCCGGGTCT
Hnf4a	Mouse	GGCATGGATATGGCCGACTAC	TTCAGATGGGGACGTGTCATT
Saa1	Mouse	CCCAGGAGACACCAGGATGAA	TTCATGTCAGTGTAGGCTCGC
Fabp1	Mouse	AGGAGTGCGAACTGGAGACCAT	GTCTCCATTGAGTTCAGTCACGG
Glul	Mouse	CGGAAACCTGCAGAGACCAA	GTGGCCGTCTGTTCCCATAA
LGR5	Mouse	AGAGCCTGATACCATCTGCAAAC	TGAAGGTCGTCCACACTGTTGC
Oat	Mouse	ATGAAATACAGACAGGATTGG	CAGCATTATCTCATCGTCAC
Ark1b10	Mouse	GGACTTCCCTTTCCATGCGG	TCAGTAGGAGCGGGTTGCAT
Gpx2	Mouse	CAGCTTCCAGACCATCAACA	CACTGAGCCCTGAGGAAGAC
Arginase-1	Mouse	TTCTCAAAAGGACAGCCTCG	GGCCAGAGATGCTTCCAACT
Cps1	Mouse	ACAGCTTTCTTTCACACTGGTT	TGTGCTGTCTTTGCCTTCACAG
Ctlc	Mouse	CCTTTCTCGCTACTTAGTCCGTC	GGTCCTGAGTTTCAGACAAGGC
Hsp1	Mouse	AGACTGTTGAGTTCTTTGTGTTTGGA	GAAGGACCCGACACAAGCAT
Yap1	Mouse	CCAGACGACTTCCTCAACAGTG	GCATCTCCTTCCAGTGTGCCAA
EiF4e	Mouse	ATGCCTGGCTGTGACTACTCAC	GTGTCTCTAGCCAGAAGCGATC
Ctla-4	Mouse	CATGGTGTCGCCAGCTTTC	GGTAATCTAGGAAGCCCACTGTA
Cd80	Mouse	CCTCAAGTTTCCATGTCCAAGGC	GAGGAGAGTTGTAACGGCAAGG
Cd81	Mouse	ACGTATTGGAAGGAGATTACAGCT	TCTGTCAGCGTTACTATCCCGC
Lag-3	Mouse	TCCGCCTGCGCGTCG	GACCCAATCAGACAGCTTGAGGAC
Tim-3	Mouse	CTACTACTTGCAAGGTCATTGG	CCAGGTGTAGATAGAGTGTAAC
Galectin-9	Mouse	CTGGAATCCCTCCTGTGGTGTA	CCTCGTAGCATCTGGCAAGACA
Icos	Mouse	TGACCCACCTCCTTTTCAAG	TTAGGGTCATGCACACTGGA
Icosl	Mouse	TCTTGGAAGAGGTGGTCAGGCT	GCCATTCTTGGACATGCAGGTG
Pd-l1	Mouse	ACAACATGCCTTGTGCACTG	AACATGTCCGACCGGTACTC
Gapdh	Mouse	GTCTCCTGCGACTTCAACAGC	ACCACCCTGTTGCTGTAGCCGT
MET	Human	CTGAAGCCGTTTTATGCACG	GCCACAGGAAAAACCCAAGTAG
GAPDH	Human	GTCTCCTCTGACTTCAACAGCG	ACCACCCTGTTGCTGTAGCCAA
