# Supplementary material for: MYC and MET cooperatively drive hepatocellular carcinoma with distinct molecular traits and vulnerabilities
Source: Cell Death Dis. 2022 Nov 24;13(11):994. doi: 10.1038/s41419-022-05411-6 (PMC9700715; doi:10.1038/s41419-022-05411-6)
Supplement: Supplementary file 4 — Supplementary Table S2 [file 41419_2022_5411_MOESM4_ESM.xlsx]

## Sheet: Table S2. Antibodies
Table S2. List of antibodies used.
Antigen	Catalog n°	Company	Dilution	Technique
MET	sc161	Santa Cruz	1 :1000	WB
pY1234/1235MET	3126	Cell Signaling	1 :2000	WB
pY1003MET	3135	Cell Signaling	1 :2000	WB
ACTIN	A3853	Sigma-Aldrich	1:10000	WB
MYC	5605	Cell Signaling	1 :2000	WB
CYCLIND1	Sc246	Santa Cruz	1 :200	WB
	55506	Cell Signaling	1 :2000	WB
SURVIVIN	37-2000	Invitrogen	1 :300	WB
phosphoGAB1	3231	Cell Signaling	1 :2000	WB
TUBULIN	86298	Cell Signaling	1 :1000	WB
phosphoHistoneH3	06-570	Millipore	1 :250	ICC
Cleaved caspase3	9661	Cell Signaling	1 :300	ICC
donkey anti-rabbit IgG-peroxidase	711-035-152	Jackson	1 :2000	WB
donkey anti-mouse IgG-peroxidase	715-035-151	Jackson	1 :2000/1 :4000	WB
donkey anti-rat AlexaFluor 488 IgG	A21208	Life Technologies	1 :500	ICC
donkey anti-rabbit AlexaFluor 568 IgG	A10042	Life Technologies	1 :500	ICC
AFP	A000829-2	Dako	1 :100	IF
Osteopondin	AF808	R&D	1 :200	IF
KRT19 (TROMA-III)		DSHB	1 :100	IF
Ki67	ab16667	Abcam	1 :100	IF
Myc	ab32072	Abcam	1 :100	IF
Met	3127	Cell Signal	1 :100	IF
HMGA1	ab252930	Abcam	1 :100	IF
Hep-Par1 (OCH1E5)	M715801-2	Dako	1 :100	IF
CD3 (clone KT3)	ab33429	Abcam	1 :100	IF
donkey anti-rabbit Cy3 IgG	711-165-152	Jackson ImmunoResearch	1:400	IF
donkey anti-rabbit Cy5 IgG	711-175-152	Jackson ImmunoResearch	1:400	IF
donkey anti-goat Cy3 IgG	705-165-147	Jackson ImmunoResearch	1:400	IF
donkey anti-rat Cy3 IgG	712-165-150	Jackson ImmunoResearch	1:400	IF
donkey anti-mouse Cy3 IgG	715-165-150	Jackson ImmunoResearch	1:400	IF
donkey anti-mouse Cy5 IgG	715-175-150	Jackson ImmunoResearch	1:400	IF
