# Supplementary material for: MYC and MET cooperatively drive hepatocellular carcinoma with distinct molecular traits and vulnerabilities
Source: Cell Death Dis. 2022 Nov 24;13(11):994. doi: 10.1038/s41419-022-05411-6 (PMC9700715; doi:10.1038/s41419-022-05411-6)
Supplement: Supplementary file 5 — Supplementary Table S3 [file 41419_2022_5411_MOESM5_ESM.xlsx]

## Sheet: Table S3. Bliss independence
Table S3. Bliss independence method and values to determine synergistic versus additive effects.
Eadd = Ea + (Eb (100 – Ea)/100)
CI = Eadd/Eobserved
CI < 1 synergistic
CI ≈ 1 additive
CI > 1 antagonistic
	JHH5	Hep3B	Huh7	HLE	HLF
10058-F4 (20µM) + Cabo (3 µM)	0.63	0.89	0.66	0.86	0.64
10058-F4 (40µM) + Cabo (3 µM)	0.51	0.94	0.64	0.89	0.65
10058-F4 (60µM) + Cabo (3 µM)	0.78	0.98	0.63	0.92	0.68
Omomyc (10 µM) + Cabo (3 µM)	0.43	0.89	0.7
Omomyc (30 µM) + Cabo (3 µM)	0.4	0.88	0.7
